# Supplementary material for: Geniposide Mitigates Insulin Resistance and Hepatic Fibrosis via Insulin Signaling Pathway
Source: Int J Mol Sci. 2025 Aug 21;26(16):8079. doi: 10.3390/ijms26168079 (PMC12386427; doi:10.3390/ijms26168079)
Supplement: Supplementary file 1 [file ijms-26-08079-s001.zip]

Archive with 1 entries (1 files):
- ijms-3775096-supplementary.pdf
